# Supplementary material for: Combined Multimorbidity and Polypharmacy Patterns in the Elderly: A Cross-Sectional Study in Primary Health Care
Source: Int J Environ Res Public Health. 2021 Sep 1;18(17):9216. doi: 10.3390/ijerph18179216 (PMC8430667; doi:10.3390/ijerph18179216)
Supplement: Supplementary file 1 [file ijerph-18-09216-s001.zip]

Archive with 2 entries (2 files):
- Supplementary_Figure S1.pdf
- Supplementary_Table S1.pdf
